# Supplementary material for: Aerobic Training for Obesity Management in Individuals with Down Syndrome: A Bibliometric and Meta-Analyses
Source: Healthcare (Basel). 2026 Apr 15;14(8):1052. doi: 10.3390/healthcare14081052 (PMC13116952; doi:10.3390/healthcare14081052)
Supplement: Supplementary file 1 [file healthcare-14-01052-s001.zip]

Archive with 1 entries (1 files):
- healthcare-4198882-supplementary.pdf
